# Supplementary material for: Pre‐Encoded IFN‐I Sensitivity Exacerbates Memory T Cell Senescence in Solid Tumors
Source: Adv Sci (Weinh). 2025 Oct 5;13(35):e04474. doi: 10.1002/advs.202504474 (PMC13292250; doi:10.1002/advs.202504474)
Supplement: Supplementary file 2 — Supporting Information [file ADVS-13-e04474-s002.xlsx]

## Sheet: Sheet1
REACTOME_CELLULAR_SENESCENCE	REACTOME_DNA_DAMAGE_TELOMERE_STRESS_INDUCED_SENESCENCE	REACTOME_FORMATION_OF_SENESCENCE_ASSOCIATED_HETEROCHROMATIN_FOCI_SAHF	REACTOME_ONCOGENE_INDUCED_SENESCENCE	REACTOME_OXIDATIVE_STRESS_INDUCED_SENESCENCE	REACTOME_SENESCENCE_ASSOCIATED_SECRETORY_PHENOTYPE_SASP
https://www.gsea-msigdb.org/gsea/msigdb/human/geneset/REACTOME_CELLULAR_SENESCENCE	https://www.gsea-msigdb.org/gsea/msigdb/human/geneset/REACTOME_DNA_DAMAGE_TELOMERE_STRESS_INDUCED_SENESCENCE	https://www.gsea-msigdb.org/gsea/msigdb/human/geneset/REACTOME_FORMATION_OF_SENESCENCE_ASSOCIATED_HETEROCHROMATIN_FOCI_SAHF	https://www.gsea-msigdb.org/gsea/msigdb/human/geneset/REACTOME_ONCOGENE_INDUCED_SENESCENCE	https://www.gsea-msigdb.org/gsea/msigdb/human/geneset/REACTOME_OXIDATIVE_STRESS_INDUCED_SENESCENCE	https://www.gsea-msigdb.org/gsea/msigdb/human/geneset/REACTOME_SENESCENCE_ASSOCIATED_SECRETORY_PHENOTYPE_SASP
ACD	ACD	ASF1A	AGO1	AGO1	ANAPC1
AGO1	ASF1A	CABIN1	AGO3	AGO3	ANAPC10
AGO3	ATM	CDKN1A	AGO4	AGO4	ANAPC11
AGO4	CABIN1	EP400	CDK4	BMI1	ANAPC15
ANAPC1	CCNA1	H1-0	CDK6	CBX2	ANAPC16
ANAPC10	CCNA2	H1-1	CDKN2A	CBX4	ANAPC2
ANAPC11	CCNE1	H1-2	CDKN2B	CBX6	ANAPC4
ANAPC15	CCNE2	H1-3	CDKN2C	CBX8	ANAPC5
ANAPC16	CDK2	H1-4	CDKN2D	CDK4	ANAPC7
ANAPC2	CDKN1A	H1-5	E2F1	CDK6	CCNA1
ANAPC4	CDKN1B	HIRA	E2F2	CDKN2A	CCNA2
ANAPC5	EP400	HMGA1	E2F3	CDKN2B	CDC16
ANAPC7	H1-0	HMGA2	ERF	CDKN2C	CDC23
ASF1A	H1-1	LMNB1	ETS1	CDKN2D	CDC26
ATM	H1-2	RB1	ETS2	E2F1	CDC27
BMI1	H1-3	TP53	ID1	E2F2	CDK2
CABIN1	H1-4	UBN1	MAPK1	E2F3	CDK4
CBX2	H1-5		MAPK3	EED	CDK6
CBX4	H2AB1		MDM2	EZH2	CDKN1A
CBX6	H2AC14		MDM4	FOS	CDKN1B
CBX8	H2AC18		MIR24-1	H2AB1	CDKN2A
CCNA1	H2AC19		MIR24-2	H2AC14	CDKN2B
CCNA2	H2AC20		MOV10	H2AC18	CDKN2C
CCNE1	H2AC4		RB1	H2AC19	CDKN2D
CCNE2	H2AC6		RPS27A	H2AC20	CEBPB
CDC16	H2AC7		SP1	H2AC4	CXCL8
CDC23	H2AC8		TFDP1	H2AC6	EHMT1
CDC26	H2AJ		TFDP2	H2AC7	EHMT2
CDC27	H2AX		TNRC6A	H2AC8	FOS
CDK2	H2AZ2		TNRC6B	H2AJ	FZR1
CDK4	H2BC1		TNRC6C	H2AX	H2AB1
CDK6	H2BC10		TP53	H2AZ2	H2AC14
CDKN1A	H2BC11		UBA52	H2BC1	H2AC18
CDKN1B	H2BC12		UBB	H2BC10	H2AC19
CDKN2A	H2BC12L		UBC	H2BC11	H2AC20
CDKN2B	H2BC13			H2BC12	H2AC4
CDKN2C	H2BC14			H2BC12L	H2AC6
CDKN2D	H2BC15			H2BC13	H2AC7
CEBPB	H2BC17			H2BC14	H2AC8
CXCL8	H2BC21			H2BC15	H2AJ
E2F1	H2BC26			H2BC17	H2AX
E2F2	H2BC3			H2BC21	H2AZ2
E2F3	H2BC4			H2BC26	H2BC1
EED	H2BC5			H2BC3	H2BC10
EHMT1	H2BC6			H2BC4	H2BC11
EHMT2	H2BC7			H2BC5	H2BC12
EP400	H2BC8			H2BC6	H2BC12L
ERF	H2BC9			H2BC7	H2BC13
ETS1	H3-4			H2BC8	H2BC14
ETS2	H4C1			H2BC9	H2BC15
EZH2	H4C11			H3-3A	H2BC17
FOS	H4C12			H3-3B	H2BC21
FZR1	H4C13			H3C1	H2BC26
H1-0	H4C14			H3C10	H2BC3
H1-1	H4C15			H3C11	H2BC4
H1-2	H4C16			H3C12	H2BC5
H1-3	H4C2			H3C13	H2BC6
H1-4	H4C3			H3C14	H2BC7
H1-5	H4C4			H3C15	H2BC8
H2AB1	H4C5			H3C2	H2BC9
H2AC14	H4C6			H3C3	H3-3A
H2AC18	H4C8			H3C4	H3-3B
H2AC19	H4C9			H3C6	H3C1
H2AC20	HIRA			H3C7	H3C10
H2AC4	HMGA1			H3C8	H3C11
H2AC6	HMGA2			H4C1	H3C12
H2AC7	KAT5			H4C11	H3C13
H2AC8	LMNB1			H4C12	H3C14
H2AJ	MRE11			H4C13	H3C15
H2AX	NBN			H4C14	H3C2
H2AZ2	POT1			H4C15	H3C3
H2BC1	RAD50			H4C16	H3C4
H2BC10	RB1			H4C2	H3C6
H2BC11	TERF1			H4C3	H3C7
H2BC12	TERF2			H4C4	H3C8
H2BC12L	TERF2IP			H4C5	H4C1
H2BC13	TINF2			H4C6	H4C11
H2BC14	TP53			H4C8	H4C12
H2BC15	UBN1			H4C9	H4C13
H2BC17				IFNB1	H4C14
H2BC21				JUN	H4C15
H2BC26				KDM6B	H4C16
H2BC3				MAP2K3	H4C2
H2BC4				MAP2K4	H4C3
H2BC5				MAP2K6	H4C4
H2BC6				MAP2K7	H4C5
H2BC7				MAP3K5	H4C6
H2BC8				MAP4K4	H4C8
H2BC9				MAPK1	H4C9
H3-3A				MAPK10	IGFBP7
H3-3B				MAPK11	IL1A
H3-4				MAPK14	IL6
H3C1				MAPK3	JUN
H3C10				MAPK8	MAPK1
H3C11				MAPK9	MAPK3
H3C12				MAPKAPK2	MAPK7
H3C13				MAPKAPK3	NFKB1
H3C14				MAPKAPK5	RELA
H3C15				MDM2	RPS27A
H3C2				MDM4	RPS6KA1
H3C3				MINK1	RPS6KA2
H3C4				MIR24-1	RPS6KA3
H3C6				MIR24-2	STAT3
H3C7				MOV10	UBA52
H3C8				PHC1	UBB
H4C1				PHC2	UBC
H4C11				PHC3	UBE2C
H4C12				RBBP4	UBE2D1
H4C13				RBBP7	UBE2E1
H4C14				RING1	UBE2S
H4C15				RNF2	VENTX
H4C16				RPS27A
H4C2				SCMH1
H4C3				SUZ12
H4C4				TFDP1
H4C5				TFDP2
H4C6				TNIK
H4C8				TNRC6A
H4C9				TNRC6B
HIRA				TNRC6C
HMGA1				TP53
HMGA2				TXN
ID1				UBA52
IFNB1				UBB
IGFBP7				UBC
IL1A
IL6
JUN
KAT5
KDM6B
LMNB1
MAP2K3
MAP2K4
MAP2K6
MAP2K7
MAP3K5
MAP4K4
MAPK1
MAPK10
MAPK11
MAPK14
MAPK3
MAPK7
MAPK8
MAPK9
MAPKAPK2
MAPKAPK3
MAPKAPK5
MDM2
MDM4
MINK1
MIR24-1
MIR24-2
MOV10
MRE11
NBN
NFKB1
PHC1
PHC2
PHC3
POT1
RAD50
RB1
RBBP4
RBBP7
RELA
RING1
RNF2
RPS27A
RPS6KA1
RPS6KA2
RPS6KA3
SCMH1
SP1
STAT3
SUZ12
TERF1
TERF2
TERF2IP
TFDP1
TFDP2
TINF2
TNIK
TNRC6A
TNRC6B
TNRC6C
TP53
TXN
UBA52
UBB
UBC
UBE2C
UBE2D1
UBE2E1
UBE2S
UBN1
VENTX
